# Supplementary material for: Environmental-social-economic footprints of consumption and trade in the Asia-Pacific region
Source: Nat Commun. 2020 Sep 8;11:4490. doi: 10.1038/s41467-020-18338-3 (PMC7479111; doi:10.1038/s41467-020-18338-3)
Supplement: Supplementary file 3 — Source Data [file 41467_2020_18338_MOESM3_ESM.xlsx]

## Sheet: Source Data Captions
Source Data Captions
Data for Figure 1. The Environmental-Social-Economic footprints of APAC countries/regions in 1995 and 2015.
Data for Figure 2. Net environmental-social-economic virtual flows of the intra-APAC trade in 2015.
Data for Figure 3. Natural resources, environmental emissions, and socio-economic factors embedded in exports.
Data for Supplementary Figure 1. Regression plots of per capita footprint associated with the APAC region (six major economies)
Data for Supplementary Figure 2. Regression plots of per capita footprint associated with individual APAC country.
Data for Supplementary Figure 3. Final consumption hotspots in 1995 and 2015.
Data for Supplementary Figure 4. Net environmental-social-economic virtual flows of the intra-APAC trade in 1995.
Data for Supplementary Figure 5. Trade intensity per gross output in Euro at country and region scales in 1995 and 2015.

## Sheet: Figure1
Figure 1						Unit
1995 water		Domestic	Rest of APAC	RoW	Total	m3/cap
	India	229.116	1.66868	1.47169	232.256
	Indonesia	59.753	14.7623	4.29639	78.8117
	RoAP	116.832	15.7909	9.8853	142.508
	China	91.3422	3.15234	1.12704	95.6216
	Taiwan	22.3856	136.25	45.9498	204.585
	South Korea	38.3677	111.392	56.3388	206.099
	Japan	44.821	108.917	70.8381	224.576
	Australia	516.695	110.532	41.5621	668.789
2015 water		Domestic	Rest of APAC	RoW	TOTAL	m3/cap
	India	228.144	3.66384	3.11034	234.918
	Indonesia	66.3778	15.7502	4.31732	86.4453
	RoAP	101.395	17.0026	10.6358	129.034
	China	127.342	15.68	13.2006	156.223
	Taiwan	23.4447	123.923	89.4907	236.859
	South Korea	43.2722	123.353	53.6324	220.258
	Japan	21.2696	81.9281	37.4577	140.655
	Australia	371.227	137.184	48.0441	556.455
1995 energy		Domestic	Rest of APAC	RoW	TOTAL	GJ/cap
	India	19.6091	0.386152	1.34872	21.344
	Indonesia	30.9418	6.36692	3.80857	41.1173
	RoAP	28.6884	11.1252	11.6028	51.4165
	China	41.6561	1.15151	1.34797	44.1556
	Taiwan	152.083	57.6717	54.7332	264.488
	South Korea	199.517	24.6103	34.8734	259
	Japan	284.95	25.7103	44.4314	355.092
	Australia	254.674	34.8716	44.5293	334.075
2015 energy		Domestic	Rest of APAC	RoW	TOTAL	GJ/cap
	India	34.274	2.38771	3.53867	40.2004
	Indonesia	35.4502	10.5002	4.98915	50.9395
	RoAP	33.3198	16.2258	14.391	63.9366
	China	109.573	7.35529	10.9545	127.883
	Taiwan	178.032	41.3135	55.6339	274.979
	South Korea	244.892	53.5359	76.6073	375.035
	Japan	196.845	37.8586	40.8897	275.593
	Australia	206.755	112.504	62.6478	381.907
1995 GHG		Domestic	Rest of APAC	RoW	TOTAL	ton/cap
	India	1.51789	0.0220602	0.0414964	1.58145
	Indonesia	1.69809	0.24759	0.151719	2.0974
	RoAP	1.68664	0.709757	0.431618	2.82802
	China	2.98461	0.0410829	0.0601886	3.08589
	Taiwan	4.93145	2.25664	2.47585	9.66394
	South Korea	8.03583	1.55554	2.3662	11.9576
	Japan	9.09822	1.66211	2.40331	13.1636
	Australia	17.9512	2.02868	1.77277	21.7526
2015 GHG		Domestic	Rest of APAC	RoW	TOTAL	ton/cap
	India	2.05974	0.133097	0.149755	2.34259
	Indonesia	2.30389	0.364988	0.164206	2.83309
	RoAP	1.96691	0.763397	0.400376	3.13069
	China	7.45251	0.359089	0.458726	8.27032
	Taiwan	6.10728	2.36964	2.35499	10.8319
	South Korea	9.02906	2.73234	2.46369	14.2251
	Japan	7.64347	1.88741	1.69654	11.2274
	Australia	17.0424	4.66622	2.60379	24.3124
1995 PM2.5		Domestic	Rest of APAC	RoW	TOTAL	kg/cap
	India	3.13914	0.012807	0.0269511	3.1789
	Indonesia	4.55359	0.123161	0.120185	4.79694
	RoAP	2.04938	0.43177	0.244539	2.72569
	China	6.79945	0.0197694	0.0538986	6.87312
	Taiwan	1.59518	1.03186	2.10287	4.7299
	South Korea	3.37424	0.762094	0.850587	4.98692
	Japan	3.05813	0.787161	0.855922	4.70122
	Australia	5.70194	1.00976	0.924244	7.63595
2015 PM2.5		Domestic	Rest of APAC	RoW	TOTAL	kg/cap
	India	3.06474	0.0966418	0.0998602	3.26124
	Indonesia	4.47698	0.41739	0.0934981	4.98787
	RoAP	2.26798	0.453332	0.225265	2.94657
	China	6.3009	0.33176	0.256884	6.88955
	Taiwan	1.36144	1.95962	1.12746	4.44851
	South Korea	2.2322	2.081	1.0845	5.39769
	Japan	1.60948	1.35928	0.626331	3.59509
	Australia	3.68154	3.54744	1.60069	8.82967
1995 employment		Domestic	Rest of APAC	RoW	TOTAL	people/cap
	India	0.640472	0.00431936	0.00350557	0.648297
	Indonesia	0.523025	0.0380807	0.00884304	0.569949
	RoAP	0.423646	0.0974868	0.0160311	0.537164
	China	0.70914	0.00996396	0.00348464	0.722589
	Taiwan	0.405685	0.432746	0.112043	0.950473
	South Korea	0.513068	0.327757	0.0937651	0.934591
	Japan	0.583563	0.42556	0.10114	1.11026
	Australia	0.442802	0.475556	0.108367	1.02673
2015 employment		Domestic	Rest of APAC	RoW	TOTAL	people/cap
	India	0.495962	0.0185079	0.00930364	0.523773
	Indonesia	0.565382	0.0599811	0.00871233	0.634075
	RoAP	0.542136	0.063156	0.0225119	0.627803
	China	0.751161	0.0744118	0.0243291	0.849902
	Taiwan	0.404763	0.475122	0.134189	1.01407
	South Korea	0.513323	0.412522	0.104402	1.03025
	Japan	0.404964	0.400069	0.0925432	0.897577
	Australia	0.41251	0.828269	0.167542	1.40832
1995 value-added		Domestic	Rest of APAC	RoW	TOTAL	1000EURO/cap
inflation considered	India	0.385314	0.0118262	0.0296478	0.426788
	Indonesia	1.08254	0.112333	0.158973	1.35385
	RoAP	0.910424	0.34859	0.357329	1.61634
	China	0.56592	0.0399628	0.0620375	0.667921
	Taiwan	10.4456	1.78521	2.13244	14.3633
	South Korea	11.2032	1.04202	1.62007	13.8653
	Japan	43.8231	0.761546	2.14275	46.7274
	Australia	20.4228	1.35674	2.50074	24.2803
2015 value-added		Domestic	Rest of APAC	RoW	TOTAL	1000EURO/cap
	India	1.1093	0.0868575	0.15824	1.3544
	Indonesia	2.30985	0.239514	0.19672	2.74609
	RoAP	1.81186	0.563397	0.568858	2.94412
	China	5.15483	0.285308	0.638612	6.07875
	Taiwan	10.2639	1.6835	3.15127	15.0986
	South Korea	15.6437	1.95438	3.209	20.8071
	Japan	24.0541	1.58046	2.42637	28.0609
	Australia	39.5067	3.54702	4.73048	47.7842

## Sheet: Figure 2
Figure 2
2015 water		Japan	China	South Korea	India	Australia	Taiwan	Indonesia	RoAP	Mm3
	Japan	1642.49	114.159	21.9515	10.1882	7.05216	9.50061	6.3558	75.8672
	China	3026.37	165824	1654.94	1337.44	945.473	137.039	530.477	9426.21
	South Korea	26.4007	132.143	1197.96	15.0126	7.83848	12.8196	6.28208	82.9169
	India	1026.8	2168.08	867.817	279374	503.889	218.236	625.391	5267.67
	Australia	393.224	806.053	567.367	104.383	8437.4	114.059	395.927	658.011
	Taiwan	6.48167	5.06	3.54704	5.17148	2.47221	163.736	1.74189	24.3213
	Indonesia	62.2268	93.0653	178.371	43.8229	13.0805	10.9754	15026.6	150.622
	RoAP	5891.11	17965.1	2900.78	3163.83	1757.15	2508.83	2448.36	76091.2
2015 energy		Japan	China	South Korea	India	Australia	Taiwan	Indonesia	RoAP	TJ
	Japan	2.06089e+07	1.81164e+06	353745	217984	187475	134905	101229	1.36305e+06
	China	2.14848e+06	1.33768e+08	1.20765e+06	1.50835e+06	835657	139260	543142	8.27842e+06
	South Korea	716594	2.84869e+06	1.07773e+07	379300	304078	247788	242467	2.03975e+06
	India	418608	813604	222662	3.10093e+07	134099	65340.5	136754	1.48836e+06
	Australia	179259	329921	81412.2	95268.9	4.74862e+06	36671.8	48306.6	324157
	Taiwan	224421	191776	159904	182808	93412	3.34218e+06	83098.8	986963
	Indonesia	138548	332931	63668.4	73195.3	48608.7	46624.7	6.35057e+06	488330
	RoAP	994954	3.65536e+06	599513	592929	1.0513e+06	333370	1.52136e+06	2.13209e+07
2015 GHG		Japan	China	South Korea	India	Australia	Taiwan	Indonesia	RoAP	ton
	Japan	7.99355e+08	8.04557e+07	1.4684e+07	8.28796e+06	6.06376e+06	5.50089e+06	4.37497e+06	5.22242e+07
	China	1.29778e+08	9.63047e+09	7.11825e+07	8.25688e+07	4.98805e+07	7.54877e+06	3.02397e+07	4.70482e+08
	South Korea	1.1818e+07	5.40734e+07	3.96887e+08	7.79631e+06	4.1914e+06	4.45922e+06	3.46974e+06	3.75216e+07
	India	1.32051e+07	3.83139e+07	8.31186e+06	2.3605e+09	6.64743e+06	3.19779e+06	6.57401e+06	5.86555e+07
	Australia	1.2429e+07	4.22566e+07	8.39322e+06	2.28155e+07	3.50874e+08	6.69537e+06	1.07812e+07	2.42526e+07
	Taiwan	6.57177e+06	4.83454e+06	3.84036e+06	5.06597e+06	2.673e+06	1.28114e+08	1.99633e+06	2.43298e+07
	Indonesia	7.71498e+06	3.63238e+07	3.89751e+06	7.5976e+06	3.44947e+06	8.09216e+06	5.04895e+08	3.67999e+07
	RoAP	5.88239e+07	2.31162e+08	2.69077e+07	3.58732e+07	3.71976e+07	2.20904e+07	3.55951e+07	1.52793e+09
2015 PM2.5		Japan	China	South Korea	India	Australia	Taiwan	Indonesia	RoAP	kg
	Japan	1.85245e+08	4.72294e+07	7.45356e+06	4.22658e+06	3.18171e+06	2.18067e+06	2.39884e+06	2.30644e+07
	China	1.0724e+08	6.36577e+09	6.5195e+07	7.37343e+07	3.68879e+07	6.71168e+06	3.33047e+07	3.20586e+08
	South Korea	3.6951e+06	1.70822e+07	9.93095e+07	2.18506e+06	988288	914224	843673	8.1131e+06
	India	1.47795e+07	2.27745e+08	8.83447e+06	1.26006e+09	7.78465e+06	2.44213e+07	6.18747e+06	4.64218e+07
	Australia	1.92699e+06	4.9587e+06	986706	1.8395e+06	5.94007e+07	564623	1.22576e+06	5.95707e+06
	Taiwan	1.63451e+06	1.66101e+06	1.11596e+06	1.43698e+06	834782	3.04693e+07	584723	5.47116e+06
	Indonesia	2.04058e+06	7.72869e+06	1.06658e+06	1.97328e+06	1.21461e+06	1.34e+06	1.25764e+08	8.60393e+06
	RoAP	4.1772e+07	1.4392e+08	1.98548e+07	3.80457e+07	3.28129e+07	1.14881e+07	6.18425e+07	6.54746e+08
2015 employment		Japan	China	South Korea	India	Australia	Taiwan	Indonesia	RoAP	1000people
	Japan	51567.6	1552.35	246.749	128.72	115.012	138.57	66.5232	1098.03
	China	13113.9	1.01961e+06	5879.88	5011.98	3875.17	583.801	2115.44	35083.9
	South Korea	405.368	1703.9	25778.9	203.771	124.057	169.671	77.1569	1220.49
	India	4421.61	10797.1	1865.44	633495	1492.4	836.087	1359.87	13694.4
	Australia	144.339	322.03	81.3818	65.1172	9733.52	30.333	61.2133	324.422
	Taiwan	296.765	215.327	120.328	130.128	88.5452	9836.14	58.3627	873.597
	Indonesia	3398.63	5661.49	1084.01	2208.77	789.88	556.152	144109	5969.37
	RoAP	29163.6	80752.8	11438.9	15891.7	13058.6	9231.34	11549.9	500143
2015 value-added		Japan	China	South Korea	India	Australia	Taiwan	Indonesia	RoAP	M EURO
	Japan	3.06301e+06	99624.8	16144.5	9057.49	7722.81	8927.68	4360.86	71805.8
	China	90065.4	6.99707e+06	40314.2	44248.3	29620.6	4693.01	15844.8	279459
	South Korea	12501.9	70748.3	785622	8649.56	5005.79	6962.06	3159.95	52026
	India	8955.85	18804.2	4049.39	1.41692e+06	3446.06	1574.03	2601.83	30726.6
	Australia	12464.3	35027.3	6944.09	7784.25	932194	3406.52	5086.8	30636.7
	Taiwan	8446.76	5920.38	4162.63	4713.01	3059.95	249422	1958.59	32965.5
	Indonesia	7460.97	14728.2	3044.04	5844.62	2852.74	1595.24	588753	22138.5
	RoAP	61358.7	142419	23489.7	30646.5	31986.9	13752.3	28036.4	1.67152e+06
net footprint on percapita basis
	water(m3/cap)	energy(GJ/cap)	GHG(ton/cap)	PM2.5(kg/cap)	employment(people/cap)	value-added(1000 euro/cap)
Japan	79.6653	4.3413	0.460373	0.689331	0.216917	-0.131121
China	3.90784	-3.61741	-0.267372	-0.135161	0.0205333	-0.0862243
South Korea	116.176	-80.2913	0.307259	1.41465	0.185785	-1.2126
India	-4.7172	-0.149948	0.0300816	-0.16578	-0.00293905	0.0319072
Australia	7.78859	66.9077	-0.765535	2.84574	0.481974	-0.74698
Taiwan	124.644	-37.6605	0.396967	1.45465	0.230318	-0.83419
Indonesia	13.864	5.87999	-0.0381321	0.329408	-0.00638141	0.0142048
RoAP	-23.8519	6.95776	0.291134	0.0541291	-0.0828281	0.203951

## Sheet: Figure 3
Figure 3
		Water	energy	GHG	PM2.5	Employment	value-added
1995	Intra-APAC	44601.1	1.70075e+07	1.00241e+12	5.53046e+08	108638	529922
	APAC to RoW	81650.7	1.67942e+07	1.14441e+12	6.09028e+08	156196	788060
	RoW to APAC	23590.1	2.07728e+07	9.60701e+11	4.99706e+08	34676.9	814077
	RoW trade	72164.8	7.48021e+07	2.98077e+12	1.69049e+09	144949	2.90875e+06
2015	Intra-APAC	69581.2	4.22761e+07	2.04645e+12	1.51438e+09	184757	1.50192e+06
	APAC to RoW	99033.2	5.21858e+07	2.77909e+12	1.89562e+09	249609	2.1955e+06
	RoW to APAC	43889.9	4.58677e+07	1.73325e+12	9.12649e+08	77947.3	2.30264e+06
	RoW trade	95505	1.22365e+08	3.86344e+12	2.02053e+09	205180	5.75828e+06
	Unit	Mm3	TJ	Ton	kg	1000 people	MEURO
				B

## Sheet: Supplementary Figure 1
Supplementary Figure 1
	country	year	pp_gdp_ppp	pp_water	pp_energy	pp_GHG	pp_PM2.5	pp_PM2.5
	Japan	1995	34003.2	224.576	355.092	13.1636	4.70122	4.70122
	China	1995	2371.56	95.6216	44.1556	3.08589	6.87312	6.87312
	South Korea	1995	17779.9	206.099	259	11.9576	4.98692	4.98692
	India	1995	2099.48	232.256	21.344	1.58145	3.1789	3.1789
	Australia	1995	33212.4	668.789	334.075	21.7526	7.63595	7.63595
	Indonesia	1995	5891.07	78.8117	41.1173	2.0974	4.79694	4.79694
	Japan	1996	34968.7	219.885	356.55	13.4059	4.65794	4.65794
	China	1996	2579.84	100.766	45.7487	3.22802	6.2806	6.2806
	South Korea	1996	18948.8	223.942	283.925	12.7643	4.99497	4.99497
	India	1996	2215.59	231.317	22.2979	1.66735	3.33263	3.33263
	Australia	1996	34050.3	731.694	346.333	22.3391	7.48903	7.48903
	Indonesia	1996	6257.37	82.6589	44.3029	2.23554	4.7923	4.7923
	Japan	1997	35260.9	211.15	344.982	12.9356	4.34528	4.34528
	China	1997	2789.28	100.496	45.508	3.17036	6.61951	6.61951
	South Korea	1997	19883.6	215.846	284.738	12.5302	4.61887	4.61887
	India	1997	2262.63	232.119	22.8984	1.6755	3.34462	3.34462
	Australia	1997	35007.1	728.112	343.648	23.0989	7.56034	7.56034
	Indonesia	1997	6456.98	81.3561	43.9387	2.20314	4.82883	4.82883
	Japan	1998	34768.4	196.752	341.629	12.3033	4.05264	4.05264
	China	1998	2979.17	96.8571	45.451	3.26947	6.29292	6.29292
	South Korea	1998	18660.6	150.602	215.872	8.95505	3.3691	3.3691
	India	1998	2358.77	226.416	23.0953	1.6739	3.27565	3.27565
	Australia	1998	36229.7	749.276	357.948	24.2996	7.72448	7.72448
	Indonesia	1998	5530.37	73.2705	35.3798	1.88908	4.62467	4.62467
	Japan	1999	34617.5	193.273	349.081	12.8698	4.25802	4.25802
	China	1999	3179.94	97.3412	47.2039	3.28697	6.16777	6.16777
	South Korea	1999	20623.7	167.043	261.094	10.739	4.0694	4.0694
	India	1999	2521.48	233.634	25.5244	1.72835	3.32107	3.32107
	Australia	1999	37635.4	806.925	353.432	24.3469	8.21294	8.21294
	Indonesia	1999	5496.88	82.9113	38.7865	2.14542	4.71248	4.71248
	Japan	2000	35520.3	202.71	362.077	13.3444	4.42479	4.42479
	China	2000	3422.89	95.8045	49.0842	3.43974	6.29342	6.29342
	South Korea	2000	22277.2	188.149	325.659	12.3969	4.63733	4.63733
	India	2000	2572.44	228.228	24.4118	1.68257	3.30078	3.30078
	Australia	2000	38652	702.55	356.457	23.5426	7.75285	7.75285
	Indonesia	2000	5688.3	74.44	38.9944	2.06692	4.73397	4.73397
	Japan	2001	35578.8	206.499	339.907	13.0016	4.25675	4.25675
	China	2001	3681.52	97.2685	51.8028	3.57786	6.061	6.061
	South Korea	2001	23107.3	210.311	340.605	12.4878	4.8501	4.8501
	India	2001	2650.31	219.258	24.5607	1.68087	3.27963	3.27963
	Australia	2001	38870.7	693.036	369.918	24.5158	7.86252	7.86252
	Indonesia	2001	5815.44	74.6885	39.5418	2.08324	4.8125	4.8125
	Japan	2002	35538	191.329	345.827	12.5963	4.06463	4.06463
	China	2002	3990.84	95.6377	53.9957	3.72058	6.15198	6.15198
	South Korea	2002	24681.7	230.93	337.973	12.6195	4.78248	4.78248
	India	2002	2705.04	201.993	24.4825	1.63852	3.22458	3.22458
	Australia	2002	39935.6	634.648	376.809	25.8369	8.21333	8.21333
	Indonesia	2002	5995.17	79.3757	43.1797	2.21287	4.82538	4.82538
	Japan	2003	36004	184.97	353.735	13.0016	4.26397	4.26397
	China	2003	4364.07	91.1296	60.8282	3.57786	6.23552	6.23552
	South Korea	2003	25274.3	200.525	323.402	12.4878	4.83238	4.83238
	India	2003	2869.88	206.579	24.7101	1.68087	3.22406	3.22406
	Australia	2003	40623.7	579.852	398.036	24.5158	8.3498	8.3498
	Indonesia	2003	6197.6	75.719	42.8351	2.08324	4.85546	4.85546
	Japan	2004	36785.4	214.466	351.967	12.8451	6.35318	6.35318
	China	2004	4776.88	98.8689	66.9797	4.50376	6.1791	6.1791
	South Korea	2004	26407.9	256.348	331.564	13.0634	2.35122	2.35122
	India	2004	3047.63	204.958	25.6353	1.71339	3.32184	3.32184
	Australia	2004	41783.9	629.12	399.95	27.2462	5.98714	5.98714
	Indonesia	2004	6422.63	80.9683	44.4345	2.34173	5.84976	5.84976
	Japan	2005	37393.5	223.154	347.226	12.9917	4.17322	4.17322
	China	2005	5290.04	103.951	70.5314	4.72147	6.45403	6.45403
	South Korea	2005	27385.9	238.588	343.518	13.4445	5.17028	5.17028
	India	2005	3237.55	216.198	26.7303	1.78045	3.2553	3.2553
	Australia	2005	42557.4	680.412	427.994	27.9482	8.99698	8.99698
	Indonesia	2005	6698.14	80.6128	43.6764	2.28413	4.79932	4.79932
	Japan	2006	37900.5	199.108	336.126	12.7071	4.02466	4.02466
	China	2006	5929.7	107.501	74.2443	4.98031	6.56747	6.56747
	South Korea	2006	28652.6	256.605	370.722	14.214	5.46886	5.46886
	India	2006	3444.86	224.546	27.0704	1.84596	3.25866	3.25866
	Australia	2006	43106	655.03	422.816	27.9398	8.82022	8.82022
	Indonesia	2006	6973.26	74.2251	42.9066	2.31316	4.77748	4.77748
	Japan	2007	38483.2	179.323	323.628	12.4563	3.82397	3.82397
	China	2007	6738.29	107.304	78.4513	5.2663	6.69362	6.69362
	South Korea	2007	30065.7	265.494	354.209	14.6571	5.68718	5.68718
	India	2007	3653.21	245.236	30.0056	1.96745	3.29697	3.29697
	Australia	2007	44484.4	574.234	438.487	28.7071	9.19899	9.19899
	Indonesia	2007	7318.19	82.6315	43.4966	2.4337	4.81043	4.81043
	Japan	2008	38043.9	205.255	328.587	12.336	3.89301	3.89301
	China	2008	7351.07	113.553	83.8043	5.53608	6.77861	6.77861
	South Korea	2008	30682.5	254.328	347.281	14.159	5.61378	5.61378
	India	2008	3711.21	234.956	30.2786	1.98823	3.19406	3.19406
	Australia	2008	45196.7	525.973	410.095	26.3913	8.43733	8.43733
	Indonesia	2008	7656.3	82.6034	45.7882	2.54587	4.8453	4.8453
	Japan	2009	35987.8	164.071	317.182	11.3789	3.54373	3.54373
	China	2009	8002.15	125.634	97.7629	6.204	7.26987	7.26987
	South Korea	2009	30740.9	204.087	332.611	12.8473	4.38524	4.38524
	India	2009	3946.92	230.427	33.8862	2.15189	3.24778	3.24778
	Australia	2009	45132.3	526.277	414.973	26.888	8.07709	8.07709
	Indonesia	2009	7904.92	81.2349	46.7162	2.58142	4.74669	4.74669
	Japan	2010	37489.6	177.462	326.242	11.8251	3.77227	3.77227
	China	2010	8810.62	131.663	106.224	6.55091	7.34444	7.34444
	South Korea	2010	32575.4	234.933	362.422	14.2736	5.2284	5.2284
	India	2010	4224.87	241.324	34.4986	2.21792	3.28209	3.28209
	Australia	2010	45354.4	549.586	399.946	26.147	8.49306	8.49306
	Indonesia	2010	8285.33	85.7111	50.0129	2.78789	4.97406	4.97406
	Japan	2011	37515.7	187.977	308.905	12.5681	4.02571	4.02571
	China	2011	9605.98	135.49	115.473	7.07876	7.54254	7.54254
	South Korea	2011	33516	257.932	356.539	15.0194	5.303	5.303
	India	2011	4389.38	235.723	35.3044	2.26104	3.29916	3.29916
	Australia	2011	45830.1	563.873	433.76	28.5367	9.17027	9.17027
	Indonesia	2011	8678.73	90.9962	51.1769	2.84447	4.83428	4.83428
	Japan	2012	38137.5	177.37	311.568	13.0088	4.49907	4.49907
	China	2012	10310.6	143.21	116.741	7.69315	6.67364	6.67364
	South Korea	2012	34104.5	246.238	343.745	14.2662	5.34421	5.34421
	India	2012	4572.22	231.747	37.5272	2.26262	3.25705	3.25705
	Australia	2012	46801.6	609.565	439.312	26.7806	9.90433	9.90433
	Indonesia	2012	9078.5	93.6067	50.8802	3.126	5.12346	5.12346
	Japan	2013	38956.5	152.66	297.227	12.1349	4.00508	4.00508
	China	2013	11056.9	150.233	123.398	8.00601	6.77631	6.77631
	South Korea	2013	34932.9	246.624	353.917	14.0121	5.27768	5.27768
	India	2013	4807.01	224.538	36.7964	2.17271	3.16105	3.16105
	Australia	2013	47192.1	578.912	413.17	25.0729	9.29124	9.29124
	Indonesia	2013	9455.37	97.4507	50.7413	3.22042	5.12351	5.12351
	Japan	2014	39154.4	144.694	282.131	11.7104	3.72727	3.72727
	China	2014	11804.1	148.754	124.758	8.03971	6.65547	6.65547
	South Korea	2014	35874.1	216.887	358.922	14.0022	5.32168	5.32168
	India	2014	5104.4	222.538	38.5768	2.23795	3.20737	3.20737
	Australia	2014	47671.1	558.903	388.638	24.3889	8.92043	8.92043
	Indonesia	2014	9799.47	86.3048	51.5345	2.84499	5.07902	5.07902
	Japan	2015	39675.3	140.655	275.593	11.2274	3.59509	3.59509
	China	2015	12555.2	156.223	127.883	8.27032	6.88955	6.88955
	South Korea	2015	36681.1	220.258	375.035	14.2251	5.39769	5.39769
	India	2015	5451.35	234.918	40.2004	2.34259	3.26124	3.26124
	Australia	2015	48020.3	556.455	381.907	24.3124	8.82967	8.82967
	Indonesia	2015	10147.9	86.4453	50.9395	2.83309	4.98787	4.98787

## Sheet: Supplementary Figure 2
Supplementary Figure 2
	country	year	pp_gdp_ppp	pp_water	pp_energy	pp_GHG	pp_PM2.5	pp_PM2.5		Supplementary Fig.2 and Supplementary Fig.1 share the same oringinal data,
	Japan	1995	34003.2	224.576	355.092	13.1636	4.70122	4.70122		but are calculated in different approaches as shown in Supplementary Methods
	China	1995	2371.56	95.6216	44.1556	3.08589	6.87312	6.87312
	South Korea	1995	17779.9	206.099	259	11.9576	4.98692	4.98692
	India	1995	2099.48	232.256	21.344	1.58145	3.1789	3.1789
	Australia	1995	33212.4	668.789	334.075	21.7526	7.63595	7.63595
	Indonesia	1995	5891.07	78.8117	41.1173	2.0974	4.79694	4.79694
	Japan	1996	34968.7	219.885	356.55	13.4059	4.65794	4.65794
	China	1996	2579.84	100.766	45.7487	3.22802	6.2806	6.2806
	South Korea	1996	18948.8	223.942	283.925	12.7643	4.99497	4.99497
	India	1996	2215.59	231.317	22.2979	1.66735	3.33263	3.33263
	Australia	1996	34050.3	731.694	346.333	22.3391	7.48903	7.48903
	Indonesia	1996	6257.37	82.6589	44.3029	2.23554	4.7923	4.7923
	Japan	1997	35260.9	211.15	344.982	12.9356	4.34528	4.34528
	China	1997	2789.28	100.496	45.508	3.17036	6.61951	6.61951
	South Korea	1997	19883.6	215.846	284.738	12.5302	4.61887	4.61887
	India	1997	2262.63	232.119	22.8984	1.6755	3.34462	3.34462
	Australia	1997	35007.1	728.112	343.648	23.0989	7.56034	7.56034
	Indonesia	1997	6456.98	81.3561	43.9387	2.20314	4.82883	4.82883
	Japan	1998	34768.4	196.752	341.629	12.3033	4.05264	4.05264
	China	1998	2979.17	96.8571	45.451	3.26947	6.29292	6.29292
	South Korea	1998	18660.6	150.602	215.872	8.95505	3.3691	3.3691
	India	1998	2358.77	226.416	23.0953	1.6739	3.27565	3.27565
	Australia	1998	36229.7	749.276	357.948	24.2996	7.72448	7.72448
	Indonesia	1998	5530.37	73.2705	35.3798	1.88908	4.62467	4.62467
	Japan	1999	34617.5	193.273	349.081	12.8698	4.25802	4.25802
	China	1999	3179.94	97.3412	47.2039	3.28697	6.16777	6.16777
	South Korea	1999	20623.7	167.043	261.094	10.739	4.0694	4.0694
	India	1999	2521.48	233.634	25.5244	1.72835	3.32107	3.32107
	Australia	1999	37635.4	806.925	353.432	24.3469	8.21294	8.21294
	Indonesia	1999	5496.88	82.9113	38.7865	2.14542	4.71248	4.71248
	Japan	2000	35520.3	202.71	362.077	13.3444	4.42479	4.42479
	China	2000	3422.89	95.8045	49.0842	3.43974	6.29342	6.29342
	South Korea	2000	22277.2	188.149	325.659	12.3969	4.63733	4.63733
	India	2000	2572.44	228.228	24.4118	1.68257	3.30078	3.30078
	Australia	2000	38652	702.55	356.457	23.5426	7.75285	7.75285
	Indonesia	2000	5688.3	74.44	38.9944	2.06692	4.73397	4.73397
	Japan	2001	35578.8	206.499	339.907	13.0016	4.25675	4.25675
	China	2001	3681.52	97.2685	51.8028	3.57786	6.061	6.061
	South Korea	2001	23107.3	210.311	340.605	12.4878	4.8501	4.8501
	India	2001	2650.31	219.258	24.5607	1.68087	3.27963	3.27963
	Australia	2001	38870.7	693.036	369.918	24.5158	7.86252	7.86252
	Indonesia	2001	5815.44	74.6885	39.5418	2.08324	4.8125	4.8125
	Japan	2002	35538	191.329	345.827	12.5963	4.06463	4.06463
	China	2002	3990.84	95.6377	53.9957	3.72058	6.15198	6.15198
	South Korea	2002	24681.7	230.93	337.973	12.6195	4.78248	4.78248
	India	2002	2705.04	201.993	24.4825	1.63852	3.22458	3.22458
	Australia	2002	39935.6	634.648	376.809	25.8369	8.21333	8.21333
	Indonesia	2002	5995.17	79.3757	43.1797	2.21287	4.82538	4.82538
	Japan	2003	36004	184.97	353.735	13.0016	4.26397	4.26397
	China	2003	4364.07	91.1296	60.8282	3.57786	6.23552	6.23552
	South Korea	2003	25274.3	200.525	323.402	12.4878	4.83238	4.83238
	India	2003	2869.88	206.579	24.7101	1.68087	3.22406	3.22406
	Australia	2003	40623.7	579.852	398.036	24.5158	8.3498	8.3498
	Indonesia	2003	6197.6	75.719	42.8351	2.08324	4.85546	4.85546
	Japan	2004	36785.4	214.466	351.967	12.8451	6.35318	6.35318
	China	2004	4776.88	98.8689	66.9797	4.50376	6.1791	6.1791
	South Korea	2004	26407.9	256.348	331.564	13.0634	2.35122	2.35122
	India	2004	3047.63	204.958	25.6353	1.71339	3.32184	3.32184
	Australia	2004	41783.9	629.12	399.95	27.2462	5.98714	5.98714
	Indonesia	2004	6422.63	80.9683	44.4345	2.34173	5.84976	5.84976
	Japan	2005	37393.5	223.154	347.226	12.9917	4.17322	4.17322
	China	2005	5290.04	103.951	70.5314	4.72147	6.45403	6.45403
	South Korea	2005	27385.9	238.588	343.518	13.4445	5.17028	5.17028
	India	2005	3237.55	216.198	26.7303	1.78045	3.2553	3.2553
	Australia	2005	42557.4	680.412	427.994	27.9482	8.99698	8.99698
	Indonesia	2005	6698.14	80.6128	43.6764	2.28413	4.79932	4.79932
	Japan	2006	37900.5	199.108	336.126	12.7071	4.02466	4.02466
	China	2006	5929.7	107.501	74.2443	4.98031	6.56747	6.56747
	South Korea	2006	28652.6	256.605	370.722	14.214	5.46886	5.46886
	India	2006	3444.86	224.546	27.0704	1.84596	3.25866	3.25866
	Australia	2006	43106	655.03	422.816	27.9398	8.82022	8.82022
	Indonesia	2006	6973.26	74.2251	42.9066	2.31316	4.77748	4.77748
	Japan	2007	38483.2	179.323	323.628	12.4563	3.82397	3.82397
	China	2007	6738.29	107.304	78.4513	5.2663	6.69362	6.69362
	South Korea	2007	30065.7	265.494	354.209	14.6571	5.68718	5.68718
	India	2007	3653.21	245.236	30.0056	1.96745	3.29697	3.29697
	Australia	2007	44484.4	574.234	438.487	28.7071	9.19899	9.19899
	Indonesia	2007	7318.19	82.6315	43.4966	2.4337	4.81043	4.81043
	Japan	2008	38043.9	205.255	328.587	12.336	3.89301	3.89301
	China	2008	7351.07	113.553	83.8043	5.53608	6.77861	6.77861
	South Korea	2008	30682.5	254.328	347.281	14.159	5.61378	5.61378
	India	2008	3711.21	234.956	30.2786	1.98823	3.19406	3.19406
	Australia	2008	45196.7	525.973	410.095	26.3913	8.43733	8.43733
	Indonesia	2008	7656.3	82.6034	45.7882	2.54587	4.8453	4.8453
	Japan	2009	35987.8	164.071	317.182	11.3789	3.54373	3.54373
	China	2009	8002.15	125.634	97.7629	6.204	7.26987	7.26987
	South Korea	2009	30740.9	204.087	332.611	12.8473	4.38524	4.38524
	India	2009	3946.92	230.427	33.8862	2.15189	3.24778	3.24778
	Australia	2009	45132.3	526.277	414.973	26.888	8.07709	8.07709
	Indonesia	2009	7904.92	81.2349	46.7162	2.58142	4.74669	4.74669
	Japan	2010	37489.6	177.462	326.242	11.8251	3.77227	3.77227
	China	2010	8810.62	131.663	106.224	6.55091	7.34444	7.34444
	South Korea	2010	32575.4	234.933	362.422	14.2736	5.2284	5.2284
	India	2010	4224.87	241.324	34.4986	2.21792	3.28209	3.28209
	Australia	2010	45354.4	549.586	399.946	26.147	8.49306	8.49306
	Indonesia	2010	8285.33	85.7111	50.0129	2.78789	4.97406	4.97406
	Japan	2011	37515.7	187.977	308.905	12.5681	4.02571	4.02571
	China	2011	9605.98	135.49	115.473	7.07876	7.54254	7.54254
	South Korea	2011	33516	257.932	356.539	15.0194	5.303	5.303
	India	2011	4389.38	235.723	35.3044	2.26104	3.29916	3.29916
	Australia	2011	45830.1	563.873	433.76	28.5367	9.17027	9.17027
	Indonesia	2011	8678.73	90.9962	51.1769	2.84447	4.83428	4.83428
	Japan	2012	38137.5	177.37	311.568	13.0088	4.49907	4.49907
	China	2012	10310.6	143.21	116.741	7.69315	6.67364	6.67364
	South Korea	2012	34104.5	246.238	343.745	14.2662	5.34421	5.34421
	India	2012	4572.22	231.747	37.5272	2.26262	3.25705	3.25705
	Australia	2012	46801.6	609.565	439.312	26.7806	9.90433	9.90433
	Indonesia	2012	9078.5	93.6067	50.8802	3.126	5.12346	5.12346
	Japan	2013	38956.5	152.66	297.227	12.1349	4.00508	4.00508
	China	2013	11056.9	150.233	123.398	8.00601	6.77631	6.77631
	South Korea	2013	34932.9	246.624	353.917	14.0121	5.27768	5.27768
	India	2013	4807.01	224.538	36.7964	2.17271	3.16105	3.16105
	Australia	2013	47192.1	578.912	413.17	25.0729	9.29124	9.29124
	Indonesia	2013	9455.37	97.4507	50.7413	3.22042	5.12351	5.12351
	Japan	2014	39154.4	144.694	282.131	11.7104	3.72727	3.72727
	China	2014	11804.1	148.754	124.758	8.03971	6.65547	6.65547
	South Korea	2014	35874.1	216.887	358.922	14.0022	5.32168	5.32168
	India	2014	5104.4	222.538	38.5768	2.23795	3.20737	3.20737
	Australia	2014	47671.1	558.903	388.638	24.3889	8.92043	8.92043
	Indonesia	2014	9799.47	86.3048	51.5345	2.84499	5.07902	5.07902
	Japan	2015	39675.3	140.655	275.593	11.2274	3.59509	3.59509
	China	2015	12555.2	156.223	127.883	8.27032	6.88955	6.88955
	South Korea	2015	36681.1	220.258	375.035	14.2251	5.39769	5.39769
	India	2015	5451.35	234.918	40.2004	2.34259	3.26124	3.26124
	Australia	2015	48020.3	556.455	381.907	24.3124	8.82967	8.82967
	Indonesia	2015	10147.9	86.4453	50.9395	2.83309	4.98787	4.98787

## Sheet: Supplementary Figure 3
Supplementary Figure 3
Water			Construction	Shelter	Food	Clothing	Manufactured_products	Mobility	Service	Trade	Household
m3/cap	Australia	95	11.7723	6.16552	540.896	16.9866	22.3696	7.24352	47.7869	0.33598	15.2322
		15	15.6099	14.9775	360.818	7.0658	52.5466	2.81752	88.6019	0.370168	13.6471
	Japan	95	9.49698	2.64348	137.549	7.98453	17.7151	1.84542	30.1475	0.476202	16.7182
		15	6.0214	1.23611	70.5849	6.92011	16.9242	1.91669	28.6731	0.00791062	8.37098
	South Korea	95	10.3708	0.916739	137.992	4.12376	18.8032	2.49192	15.2143	2.14349	14.0426
		15	14.8964	1.92508	78.9977	8.62772	22.0433	1.87435	72.4538	0.0217558	19.4178
	Taiwan	95	10.3176	1.02489	128.905	3.0375	22.5109	0.800297	19.9845	0.0461757	17.9582
		15	8.759	0.361838	148.742	2.75348	16.2018	1.27649	41.9034	0.153989	16.7068
	China	95	15.1923	0.682448	49.7397	1.88574	5.59693	0.292963	12.9076	4.54947	4.77435
		15	20.8688	3.07265	69.87	5.99243	25.4541	0.58135	25.1816	0.024227	5.17738
	RoAP	95	12.066	3.87312	69.614	2.69193	7.72653	1.30189	36.1754	1.79048	7.26889
		15	8.01679	3.04751	53.6487	2.57661	10.7177	0.8243	30.1782	1.10838	18.9154
	Indonesia	95	1.53358	0.578533	63.8111	0.293292	1.47436	0.930812	6.25113	0.172203	3.7667
		15	2.03084	0.950937	66.3727	0.43896	3.60362	0.254967	5.36853	0.000857005	7.42394
	India	95	7.32537	0.587216	208.317	0.953928	7.71298	0.136089	3.88152	0.0485288	3.29328
		15	3.66316	0.658037	203.151	1.96394	6.63298	0.999006	8.17629	0.250737	9.42305
Energy			Construction	Shelter	Food	Clothing	Manufactured_products	Mobility	Service	Trade	Household
GJ/cap	Australia	95	28.7461	45.7626	21.6229	8.1825	44.1765	85.0128	55.2282	0.19776	45.1458
		15	33.7673	96.0087	18.4574	3.37446	85.7744	61.1175	77.2345	0.666072	5.50699
	Japan	95	42.0037	52.6833	21.3716	9.27278	63.1869	62.2806	68.7043	0.337816	35.251
		15	20.2768	28.4365	16.0532	3.98626	47.1826	49.7407	74.8348	0.080918	35.001
	South Korea	95	32.7401	20.4262	13.3533	5.55623	44.6053	62.9066	44.5264	0.489653	34.3965
		15	57.509	53.0465	14.9495	8.61705	59.7399	46.3908	104.37	0.123931	30.2882
	Taiwan	95	37.3758	33.6955	18.978	3.90876	59.1827	23.0166	62.3034	0.0338602	25.9938
		15	27.3971	23.907	15.34	3.73815	48.794	44.3984	70.8625	0.0428073	40.499
	China	95	14.3738	2.82607	1.70511	0.700096	5.7219	0.841526	7.84598	0.0460887	10.095
		15	33.2721	15.3663	4.10741	2.17087	33.4439	3.82791	24.6113	0.0588685	11.0245
	RoAP	95	7.9384	4.74554	1.86962	1.5795	8.0751	7.13732	9.59245	0.915503	9.56303
		15	8.02602	7.34646	3.17316	1.40732	12.9613	6.88675	12.957	0.969843	10.2087
	Indonesia	95	6.25308	3.41978	2.59005	0.463193	3.03011	8.31245	5.73404	0.305422	11.0091
		15	9.43005	9.13213	2.66341	0.882976	7.24267	6.26083	4.77865	0.0137196	10.535
	India	95	2.27232	1.56439	3.3246	0.503515	5.01414	1.04296	1.1406	0.0899893	6.39149
		15	5.58431	5.39537	5.13834	1.00282	6.144	5.1662	1.54303	0.229359	9.99693
GHG			Construction	Shelter	Food	Clothing	Manufactured_products	Mobility	Service	Trade	Household
ton/cap	Australia	95	1.79569	4.76747	3.67767	0.680724	2.09873	2.11318	3.54551	0.0139088	3.05972
		15	1.97434	8.93854	1.92327	0.220343	3.85232	1.54358	3.66256	0.025208	2.17226
	Japan	95	2.02922	1.02321	1.66648	0.488783	2.50836	1.22071	2.73797	0.0198357	1.46907
		15	1.11916	1.27577	1.0958	0.234363	2.07071	0.954941	3.10606	0.00453964	1.36608
	South Korea	95	2.43013	0.936747	1.42869	0.26788	1.90948	1.04029	2.2834	0.0304983	1.63046
		15	2.78913	1.84647	1.04847	0.391096	2.29836	0.790186	3.92951	0.00582254	1.12604
	Taiwan	95	1.6162	1.12121	1.25384	0.182695	2.24247	0.487672	2.07562	0.00172496	0.682504
		15	1.21061	1.44824	1.08615	0.176182	1.79242	1.45423	2.8219	0.00685717	0.835327
	China	95	0.974111	0.244312	0.516249	0.0568808	0.354627	0.0433557	0.574159	0.0075244	0.314666
		15	2.90946	0.908158	0.565809	0.141066	1.90246	0.107137	1.37616	0.00246178	0.35761
	RoAP	95	0.487393	0.338757	0.350141	0.105059	0.411377	0.124486	0.645951	0.0507803	0.314071
		15	0.460395	0.46652	0.376341	0.0744674	0.598091	0.116905	0.683789	0.0434838	0.310695
	Indonesia	95	0.313723	0.229345	0.689918	0.0267816	0.11665	0.193555	0.224325	0.0141196	0.28898
		15	0.402643	0.662125	0.722345	0.0502181	0.359192	0.075234	0.237493	0.000797572	0.323039
	India	95	0.168165	0.109451	0.779632	0.0327902	0.273547	0.0242429	0.0542875	0.00383505	0.1355
		15	0.40554	0.338538	0.702118	0.091056	0.379187	0.111523	0.0898035	0.0131153	0.211712
PM2.5			Construction	Shelter	Food	Clothing	Manufactured_products	Mobility	Service	Trade	Household
kg/cap	Australia	95	0.760154	0.617233	0.539831	0.15423	1.10355	0.591106	1.03834	0.00468567	2.82682
		15	1.58649	1.01173	0.415523	0.054636	2.73482	0.475013	1.37585	0.0114864	1.16411
	Japan	95	1.33256	0.116819	0.440702	0.1655	1.45122	0.26296	0.679413	0.00810575	0.24393
		15	0.788741	0.0930891	0.287506	0.061995	1.09853	0.21506	0.894771	0.000657844	0.15474
	South Korea	95	1.78838	0.110106	0.450526	0.0670549	0.95737	0.220246	0.589917	0.0119535	0.791375
		15	2.1632	0.173374	0.221999	0.0945308	1.24504	0.15832	1.08541	0.00112521	0.254697
	Taiwan	95	1.43553	0.122154	0.387305	0.0460905	1.68496	0.0894257	0.848727	0.000777589	0.114933
		15	1.52989	0.0765565	0.309542	0.0369426	0.90435	0.431961	1.04999	0.00166958	0.107607
	China	95	1.55945	0.107351	0.0763555	0.020355	0.292352	0.0239707	0.311542	0.00117636	4.48057
		15	2.65598	0.26549	0.109206	0.0437112	1.40378	0.0503303	0.749167	0.000719428	1.61116
	RoAP	95	0.398404	0.0518872	0.0583449	0.0300112	0.276829	0.0382879	0.219194	0.0188371	1.6339
		15	0.4958	0.0676497	0.080387	0.0151428	0.418717	0.0338798	0.256942	0.0197979	1.55826
	Indonesia	95	0.288371	0.0551268	0.0535178	0.00517663	0.076005	0.0631536	0.0845939	0.00869017	4.16231
		15	0.503417	0.14247	0.0561148	0.0076609	0.185469	0.0297026	0.079277	0.000184755	3.98357
	India	95	0.248178	0.169246	0.159007	0.026122	0.300689	0.0144595	0.134203	0.00269035	2.1243
		15	0.356644	0.161029	0.165253	0.0191273	0.225548	0.0352282	0.214481	0.00568713	2.07824

## Sheet: Supplementary Figure 4
Supplementary Figure 4
1995 water		Japan	China	South Korea	India	Australia	Taiwan	Indonesia	RoAP	Mm3
	Japan	3525.19	18.2471	17.1746	2.79737	6.71691	18.0747	11.3338	88.389
	China	2124.2	104302	1047.37	99.896	252.15	165.353	363.388	6742.65
	South Korea	26.1798	15.9088	1096.89	2.28858	3.20022	16.1398	3.85025	49.8886
	India	635.69	277.131	260.17	215842	124.028	236.68	274.2	2443.28
	Australia	407.203	94.2499	652.725	33.4141	9062.44	93.8338	103.46	1248.77
	Taiwan	16.9626	1.10562	2.91564	0.971556	1.70142	94.5573	2.17884	42.0549
	Indonesia	144.314	30.3893	38.3403	16.5753	14.5832	25.3555	10867.6	207.457
	RoAP	10307.9	3361.08	3004.31	1438.99	1595.15	2354.5	2107.14	75090.6
1995 energy		Japan	China	South Korea	India	Australia	Taiwan	Indonesia	RoAP	TJ
	Japan	3.1322e+07	200637	208753	54956.3	79651.6	195820	73627.7	972236
	China	1.06315e+06	3.80266e+07	313667	99974.2	144433	80298.4	175102	3.98331e+06
	South Korea	447850	401573	7.44576e+06	29335.8	49242	394487	103486	918688
	India	105931	39444.9	33235.9	1.26335e+07	27249.3	29157.9	26787.6	304211
	Australia	182560	51957.2	58170.8	42365.1	3.7866e+06	43147.7	35679.8	523037
	Taiwan	217350	19301.2	81139.6	30849.7	30196.5	2.69295e+06	20573.4	643662
	Indonesia	185821	60739.3	57750	25392.4	29539.7	64889.8	3.86917e+06	279649
	RoAP	1.02241e+06	613751	357035	86211.8	269888	423917	800644	1.31079e+07
1995 GHG		Japan	China	South Korea	India	Australia	Taiwan	Indonesia	RoAP	ton
	Japan	9.56993e+08	6.75929e+06	7.69247e+06	1.39038e+06	2.86316e+06	6.60975e+06	2.77962e+06	3.64973e+07
	China	8.72182e+07	3.2169e+09	2.65831e+07	5.26556e+06	1.14879e+07	6.7229e+06	1.69949e+07	3.22857e+08
	South Korea	6.81335e+06	5.20078e+06	2.88837e+08	855218	1.29302e+06	5.12512e+06	1.47696e+06	1.65783e+07
	India	6.58799e+06	2.66509e+06	2.34584e+06	1.3213e+09	1.86564e+06	1.9839e+06	2.00637e+06	3.5292e+07
	Australia	1.99463e+07	5.27066e+06	6.10311e+06	4.73493e+06	2.69118e+08	6.24278e+06	3.86949e+06	3.49791e+07
	Taiwan	8.21968e+06	719126	2.37544e+06	772798	1.06669e+06	9.07464e+07	1.12827e+06	2.29554e+07
	Indonesia	7.69924e+06	2.68556e+06	2.34532e+06	1.2237e+06	1.08026e+06	5.28087e+06	2.73526e+08	1.72822e+07
	RoAP	7.2008e+07	2.61984e+07	2.26986e+07	6.84268e+06	1.70057e+07	1.62306e+07	1.98047e+07	9.40709e+08
1995 PM2.5		Japan	China	South Korea	India	Australia	Taiwan	Indonesia	RoAP	kg
	Japan	3.53011e+08	4.834e+06	5.11986e+06	870757	1.82817e+06	4.56973e+06	2.24273e+06	2.46785e+07
	China	5.07835e+07	2.79392e+09	1.63499e+07	6.79686e+06	7.39877e+06	4.53235e+06	9.10951e+06	2.19597e+08
	South Korea	3.01538e+06	2.19459e+06	1.16469e+08	417126	556533	1.94634e+06	684782	6.50351e+06
	India	7.06332e+06	4.49379e+06	2.86755e+06	9.69986e+08	2.34346e+06	3.02792e+06	2.96066e+06	2.018e+07
	Australia	2.46703e+06	931307	1.06496e+06	856600	5.19593e+07	803331	753226	7.29736e+06
	Taiwan	3.44424e+06	369308	1.0006e+06	438784	485688	3.16142e+07	369157	9.38633e+06
	Indonesia	2.54187e+06	1.32931e+06	798348	452586	507958	1.15431e+06	7.59541e+07	8.27667e+06
	RoAP	2.94253e+07	9.66701e+06	7.16383e+06	2.40824e+06	5.1278e+06	6.00389e+06	7.787e+06	2.84759e+08
1995 employment		Japan	China	South Korea	India	Australia	Taiwan	Indonesia	RoAP	1000people
	Japan	73201.5	228.485	224.246	33.483	113.245	234.125	84.8173	1261.67
	China	16215.9	854411	4980.87	732.876	2082.67	1132.61	1753.63	49700.9
	South Korea	633.483	311.461	23135.8	45.1626	85.9346	263.365	94.7854	1001.35
	India	4486.44	1034.08	935.548	612166	662.466	867.162	763.554	8220.6
	Australia	169.188	50.7181	58.8187	21.7808	8002.33	30.9207	47.4557	368.463
	Taiwan	509.566	32.1055	92.7552	24.2748	50.2013	8664.38	42.9279	1050.38
	Indonesia	4233.33	740.521	704.689	405.664	403.547	671.257	101526	5210.49
	RoAP	27133.9	9607.75	7782.63	2865.22	5196.18	6042.88	4604.77	290352
1995 value-added		Japan	China	South Korea	India	Australia	Taiwan	Indonesia	RoAP	M EURO
inflation considered	Japan	5.49713e+06	17869.7	17727.6	2772.02	9027.48	18387.2	6704.56	98704.7
	China	14578.8	681852	4336.35	761.714	2064.32	1124.24	1562.99	51503.4
	South Korea	9173.56	7030.25	505186	1152.24	2102.61	6521.1	2017.51	26628.7
	India	2383	782.56	743.724	368285	567.188	578.726	572.546	6120.02
	Australia	7701.46	2356.62	3010.92	998.31	369082	1516.3	1888.28	16875
	Taiwan	10730.7	845.19	2418.71	668.201	1314.29	223091	963.775	27234.2
	Indonesia	6608.76	1810.19	1500.13	745.193	1030.84	1651.69	210135	11844.4
	RoAP	44351.2	17454.8	17250.4	4205.88	8412.21	8348.24	8095.66	623971
net footprint on percapita basis
	water(m3/cap)	energy(GJ/cap)	GHG(ton/cap)	PM2.5(kg/cap)	employment(people/cap)	value-added(1000 euro/cap)
Japan	109.799	11.2396	1.09511	0.43462	0.241962	-0.610657
China	-6.31333	-3.7021	-0.367019	-0.252958	-0.0312206	-0.0236418
South Korea	114.251	-28.0849	0.736162	0.432077	0.166903	-0.192182
India	-2.41832	-0.187061	-0.0338948	-0.031905	-0.00615515	-0.000351775
Australia	-31.7469	-16.2332	-2.4712	0.205557	0.270687	-0.53846
Taiwan	144.176	16.0544	0.507552	0.227688	0.21451	-0.291439
Indonesia	14.6727	2.82456	0.0647593	0.0500146	-0.0125813	-0.0175634
RoAP	-20.9533	5.68756	0.474618	0.354535	-0.00205613	0.194717

## Sheet: Supplementary Figure 5
Supplementary Figure 5
	water			t=1995	t=2015
		Intra-region	APAC	35.1462	16.4826
			EU	3.47359	2.55437
			EIT	14.5348	3.31504
			OECDNA	4.86207	3.36752
			LAM	25.6738	11.3661
			AF	26.8088	12.483
		Region-external	APAC	31.4544	13.7517
			EU	17.8949	7.88472
			EIT	19.5463	6.63593
			OECDNA	20.316	11.0706
			LAM	34.0692	11.9644
			AF	39.0735	21.4418
		Country-external	GER	9.41986	4.57282
			USA	18.8505	10.7771
			JPN	13.4336	7.11495
			CHN	41.3844	11.9289
	energy			t=1995	t=2015
		Intra-region	APAC	13.8479	10.0636
			EU	8.1557	6.36418
			EIT	40.8478	10.9093
			OECDNA	12.7854	12.5132
			LAM	15.7971	11.8604
			AF	20.2965	23.9412
		Region-external	APAC	11.6391	9.42529
			EU	11.7388	8.2254
			EIT	25.3081	9.38282
			OECDNA	10.1985	9.3744
			LAM	18.6071	10.4318
			AF	17.0336	12.4966
		Country-external	GER	8.17317	5.93243
			USA	10.4324	9.76981
			JPN	7.83522	7.79687
			CHN	22.7258	8.95319
	GHG			t=1995	t=2015
		Intra-region	APAC	0.79772	0.480959
			EU	0.252624	0.154044
			EIT	1.58867	0.293075
			OECDNA	0.418117	0.41877
			LAM	0.818805	0.523449
			AF	0.612867	1.4743
		Region-external	APAC	0.639749	0.425906
			EU	0.522369	0.290323
			EIT	1.06137	0.326608
			OECDNA	0.504831	0.335345
			LAM	0.843362	0.397403
			AF	0.833487	0.532466
		Country-external	GER	0.345351	0.217714
			USA	0.49172	0.343489
			JPN	0.396296	0.343064
			CHN	1.65834	0.479451
	PM2.5			t=1995	t=2015
		Intra-region	APAC	0.435912	0.362479
			EU	0.161383	0.0626537
			EIT	1.19729	0.167476
			OECDNA	0.129527	0.0817451
			LAM	0.335216	0.633787
			AF	0.453777	0.640887
		Region-external	APAC	0.341573	0.268329
			EU	0.262998	0.162246
			EIT	0.949562	0.198077
			OECDNA	0.253519	0.175267
			LAM	0.40118	0.303845
			AF	0.382672	0.322212
		Country-external	GER	0.176102	0.107732
			USA	0.237893	0.166253
			JPN	0.187058	0.183426
			CHN	1.17781	0.358789
	employment			t=1995	t=2015
		Intra-region	APAC	0.145231	0.0723732
			EU	0.0116648	0.00843872
			EIT	0.176043	0.043506
			OECDNA	0.00798976	0.00510861
			LAM	0.0629442	0.0353036
			AF	0.166255	0.0514418
		Region-external	APAC	0.0904508	0.0488384
			EU	0.0521475	0.0309796
			EIT	0.134199	0.044598
			OECDNA	0.0453528	0.0280344
			LAM	0.079187	0.0347578
			AF	0.171642	0.0885791
		Country-external	GER	0.0282252	0.0179481
			USA	0.0408612	0.0258067
			JPN	0.0420664	0.0315293
			CHN	0.266007	0.0446165
	value-added			t=1995	t=2015
		Intra-region	APAC	0.432661	0.361454
			EU	0.500689	0.437743
			EIT	0.485108	0.416824
			OECDNA	0.453219	0.442539
			LAM	0.520074	0.482469
			AF	0.51867	0.434111
		Region-external	APAC	0.49287	0.433532
			EU	0.531007	0.46495
			EIT	0.503572	0.437024
			OECDNA	0.50806	0.452378
			LAM	0.513213	0.460883
			AF	0.546449	0.489118
		Country-external	GER	0.524598	0.450735
			USA	0.498361	0.448998
			JPN	0.473951	0.422267
			CHN	0.44088	0.374518
